# Supplementary material for: The Interplay of Sleep Quality, Mental Health, and Sociodemographic and Clinical Factors among Italian College Freshmen
Source: J Clin Med. 2024 Apr 29;13(9):2626. doi: 10.3390/jcm13092626 (PMC11084360; doi:10.3390/jcm13092626)
Supplement: Supplementary file 1 [file jcm-13-02626-s001.zip]

Archive with 1 entries (1 files):
- Supplementary materials def.pdf
